# Supplementary material for: Burden of malignant neoplasm of bone and articular cartilage from 1990 to 2021 and its predictions to 2030 in China compared with world
Source: Front Oncol. 2025 Aug 21;15:1629679. doi: 10.3389/fonc.2025.1629679 (PMC12408263; doi:10.3389/fonc.2025.1629679)
Supplement: Supplementary Table 3 — Prediction to 2030 of malignant neoplasm of bone and articular cartilage in age-standardized rate and number of incidence and mortality in China and the world. [file Table2.xlsx]

## Sheet: BAPC for death rates 
Bayesian age-period-cohort model for death rates
year	sex	location	val	0.025Q	0.975Q
1990	Female	China	0.478069	0.460065	0.496072
1991	Female	China	0.468029	0.454856	0.481202
1992	Female	China	0.465021	0.452207	0.477834
1993	Female	China	0.472351	0.459651	0.48505
1994	Female	China	0.487909	0.47516	0.500658
1995	Female	China	0.505207	0.492303	0.51811
1996	Female	China	0.523852	0.510768	0.536937
1997	Female	China	0.544408	0.531116	0.557701
1998	Female	China	0.57115	0.557546	0.584755
1999	Female	China	0.604642	0.590633	0.61865
2000	Female	China	0.646362	0.631828	0.660897
2001	Female	China	0.700794	0.685554	0.716034
2002	Female	China	0.772891	0.756802	0.78898
2003	Female	China	0.856928	0.839855	0.874001
2004	Female	China	0.929435	0.91147	0.947399
2005	Female	China	0.963331	0.945186	0.981475
2006	Female	China	0.962589	0.944695	0.980483
2007	Female	China	0.949303	0.931729	0.966877
2008	Female	China	0.935309	0.918098	0.952519
2009	Female	China	0.918876	0.902045	0.935707
2010	Female	China	0.897065	0.880646	0.913484
2011	Female	China	0.86833	0.852421	0.884238
2012	Female	China	0.83651	0.821153	0.851868
2013	Female	China	0.811037	0.796139	0.825934
2014	Female	China	0.793653	0.779129	0.808178
2015	Female	China	0.784479	0.77022	0.798737
2016	Female	China	0.779393	0.765342	0.793444
2017	Female	China	0.770216	0.756419	0.784013
2018	Female	China	0.756967	0.743442	0.770492
2019	Female	China	0.740281	0.727005	0.753556
2020	Female	China	0.722719	0.709757	0.735681
2021	Female	China	0.703421	0.688156	0.718686
2022	Female	China	0.686177	0.644305	0.728049
2023	Female	China	0.668098	0.592036	0.744159
2024	Female	China	0.650262	0.534511	0.766014
2025	Female	China	0.632676	0.473606	0.791745
2026	Female	China	0.615357	0.410457	0.820257
2027	Female	China	0.598334	0.345872	0.850797
2028	Female	China	0.581596	0.280508	0.882684
2029	Female	China	0.565134	0.214894	0.915373
2030	Female	China	0.548964	0.14947	0.948458
1990	Male	China	0.694827	0.6713	0.718353
1991	Male	China	0.680834	0.663181	0.698488
1992	Male	China	0.674302	0.657384	0.691219
1993	Male	China	0.679978	0.66343	0.696525
1994	Male	China	0.697982	0.68157	0.714394
1995	Male	China	0.720407	0.703934	0.736881
1996	Male	China	0.745983	0.72937	0.762596
1997	Male	China	0.775496	0.758683	0.792309
1998	Male	China	0.813599	0.79644	0.830757
1999	Male	China	0.864924	0.847223	0.882626
2000	Male	China	0.936718	0.918223	0.955213
2001	Male	China	1.03057	1.01106	1.05008
2002	Male	China	1.14304	1.12234	1.16373
2003	Male	China	1.26238	1.24045	1.28432
2004	Male	China	1.36324	1.34034	1.38614
2005	Male	China	1.42383	1.40053	1.44713
2006	Male	China	1.44891	1.4256	1.47221
2007	Male	China	1.45257	1.42948	1.47567
2008	Male	China	1.4453	1.42253	1.46807
2009	Male	China	1.42865	1.4063	1.45101
2010	Male	China	1.40846	1.38653	1.4304
2011	Male	China	1.3824	1.36095	1.40386
2012	Male	China	1.36087	1.33985	1.38189
2013	Male	China	1.33972	1.31912	1.36032
2014	Male	China	1.32052	1.30034	1.34071
2015	Male	China	1.30629	1.28643	1.32614
2016	Male	China	1.29136	1.27185	1.31088
2017	Male	China	1.26588	1.24682	1.28495
2018	Male	China	1.23674	1.21811	1.25537
2019	Male	China	1.20955	1.19126	1.22785
2020	Male	China	1.18868	1.17073	1.20663
2021	Male	China	1.16704	1.14609	1.188
2022	Male	China	1.15034	1.09043	1.21025
2023	Male	China	1.13007	1.02035	1.23978
2024	Male	China	1.1099	0.94137	1.27843
2025	Male	China	1.08988	0.856056	1.3237
2026	Male	China	1.07	0.765912	1.37409
2027	Male	China	1.05031	0.672017	1.4286
2028	Male	China	1.03078	0.575226	1.48633
2029	Male	China	1.01141	0.47625	1.54656
2030	Male	China	0.992229	0.375693	1.60877
1990	Female	Global	0.642872	0.633902	0.651842
1991	Female	Global	0.641286	0.634347	0.648224
1992	Female	Global	0.642766	0.636007	0.649526
1993	Female	Global	0.645119	0.638406	0.651833
1994	Female	Global	0.646282	0.639637	0.652926
1995	Female	Global	0.646599	0.64001	0.653188
1996	Female	Global	0.645837	0.639299	0.652375
1997	Female	Global	0.643765	0.637286	0.650245
1998	Female	Global	0.642126	0.6357	0.648552
1999	Female	Global	0.640839	0.634459	0.647218
2000	Female	Global	0.641648	0.635295	0.648001
2001	Female	Global	0.645931	0.639584	0.652278
2002	Female	Global	0.655413	0.649055	0.66177
2003	Female	Global	0.668189	0.661797	0.67458
2004	Female	Global	0.68061	0.67416	0.687059
2005	Female	Global	0.686295	0.67985	0.692741
2006	Female	Global	0.68458	0.678204	0.690955
2007	Female	Global	0.680292	0.67399	0.686594
2008	Female	Global	0.674145	0.667927	0.680364
2009	Female	Global	0.66521	0.659092	0.671327
2010	Female	Global	0.656874	0.650848	0.662901
2011	Female	Global	0.647271	0.641344	0.653198
2012	Female	Global	0.639255	0.633415	0.645095
2013	Female	Global	0.635397	0.629622	0.641172
2014	Female	Global	0.634958	0.629228	0.640687
2015	Female	Global	0.635743	0.630048	0.641438
2016	Female	Global	0.637817	0.632144	0.64349
2017	Female	Global	0.638019	0.632376	0.643662
2018	Female	Global	0.635478	0.629872	0.641085
2019	Female	Global	0.631157	0.625597	0.636716
2020	Female	Global	0.625445	0.619914	0.630977
2021	Female	Global	0.620353	0.613649	0.627057
2022	Female	Global	0.615031	0.599276	0.630787
2023	Female	Global	0.60944	0.582948	0.635932
2024	Female	Global	0.603706	0.564345	0.643066
2025	Female	Global	0.597827	0.544014	0.651639
2026	Female	Global	0.591854	0.522298	0.661409
2027	Female	Global	0.585837	0.499437	0.672237
2028	Female	Global	0.579773	0.475606	0.683939
2029	Female	Global	0.573629	0.450922	0.696337
2030	Female	Global	0.567411	0.425501	0.70932
1990	Male	Global	0.959363	0.94753	0.971196
1991	Male	Global	0.955403	0.946105	0.964702
1992	Male	Global	0.953841	0.944849	0.962833
1993	Male	Global	0.954171	0.945289	0.963053
1994	Male	Global	0.954754	0.945987	0.96352
1995	Male	Global	0.952041	0.943391	0.96069
1996	Male	Global	0.951322	0.942753	0.959891
1997	Male	Global	0.949874	0.941384	0.958365
1998	Male	Global	0.950259	0.94183	0.958687
1999	Male	Global	0.952732	0.944347	0.961118
2000	Male	Global	0.958085	0.949718	0.966452
2001	Male	Global	0.969557	0.96118	0.977935
2002	Male	Global	0.986764	0.97836	0.995168
2003	Male	Global	1.0085	1.00003	1.01696
2004	Male	Global	1.02794	1.0194	1.03647
2005	Male	Global	1.03778	1.02926	1.04631
2006	Male	Global	1.0389	1.03045	1.04736
2007	Male	Global	1.03739	1.02902	1.04577
2008	Male	Global	1.03219	1.0239	1.04047
2009	Male	Global	1.02396	1.01579	1.03214
2010	Male	Global	1.0179	1.00982	1.02598
2011	Male	Global	1.0107	1.00271	1.01868
2012	Male	Global	1.0064	0.998502	1.01431
2013	Male	Global	1.00427	0.996442	1.0121
2014	Male	Global	1.00545	0.997677	1.01323
2015	Male	Global	1.00677	0.999041	1.01449
2016	Male	Global	1.00663	0.998961	1.0143
2017	Male	Global	1.00535	0.997741	1.01297
2018	Male	Global	1.00253	0.994962	1.0101
2019	Male	Global	0.996898	0.989394	1.0044
2020	Male	Global	0.989961	0.982493	0.997428
2021	Male	Global	0.984	0.975107	0.992893
2022	Male	Global	0.977032	0.955479	0.998586
2023	Male	Global	0.970455	0.934413	1.0065
2024	Male	Global	0.963917	0.910378	1.01746
2025	Male	Global	0.957417	0.884099	1.03074
2026	Male	Global	0.951031	0.856018	1.04605
2027	Male	Global	0.944803	0.826404	1.0632
2028	Male	Global	0.938712	0.795449	1.08198
2029	Male	Global	0.932726	0.763281	1.10217
2030	Male	Global	0.926853	0.730027	1.12368

## Sheet: BAPC for death cases
Bayesian age-period-cohort model for death cases
year	sex	location	val	0.025Q	0.975Q
1990	Male	China	4216.48	4025.22	4407.74
1991	Male	China	4192.82	4025.72	4359.93
1992	Male	China	4202.42	4037.32	4367.53
1993	Male	China	4278.53	4113.37	4443.68
1994	Male	China	4425.44	4258.63	4592.26
1995	Male	China	4594.95	4425.56	4764.33
1996	Male	China	4779.84	4607.53	4952.16
1997	Male	China	4986.55	4810.93	5162.17
1998	Male	China	5246.94	5066.94	5426.94
1999	Male	China	5593.46	5407.47	5779.44
2000	Male	China	6076.08	5881.83	6270.33
2001	Male	China	6709.54	6504.82	6914.26
2002	Male	China	7473.09	7256.28	7689.9
2003	Male	China	8290.24	8060.9	8519.58
2004	Male	China	8994.17	8754.62	9233.72
2005	Male	China	9441.24	9196	9686.48
2006	Male	China	9662.47	9414.95	9910
2007	Male	China	9748.24	9500.32	9996.15
2008	Male	China	9762.24	9514.94	10009.5
2009	Male	China	9709.82	9464.09	9955.55
2010	Male	China	9624.25	9380.45	9868.05
2011	Male	China	9489.95	9248.82	9731.08
2012	Male	China	9389.4	9150.43	9628.38
2013	Male	China	9297.44	9060.47	9534.41
2014	Male	China	9221.98	8986.81	9457.15
2015	Male	China	9187.37	8953.3	9421.44
2016	Male	China	9154.91	8921.87	9387.96
2017	Male	China	9045.25	8814.36	9276.14
2018	Male	China	8898.18	8669.82	9126.55
2019	Male	China	8750.73	8524.59	8976.86
2020	Male	China	8633.45	8409.48	8857.42
2021	Male	China	8497.29	8260.8	8733.78
2022	Male	China	8381.16	7909.22	8853.11
2023	Male	China	8236.59	7417.39	9055.78
2024	Male	China	8088.82	6848	9329.65
2025	Male	China	7937.88	6225.97	9649.8
2026	Male	China	7784.08	5565.13	10003
2027	Male	China	7628.58	4875.65	10381.5
2028	Male	China	7471.47	4165.12	10777.8
2029	Male	China	7312.95	3439.88	11186
2030	Male	China	7153.19	2705.36	11601
1990	Female	China	2723.17	2578.33	2868
1991	Female	China	2700.41	2573.32	2827.49
1992	Female	China	2711.14	2584.66	2837.61
1993	Female	China	2777.57	2650.1	2905.03
1994	Female	China	2889.76	2760.14	3019.38
1995	Female	China	3010.63	2878.42	3142.83
1996	Female	China	3138.44	3003.53	3273.35
1997	Female	China	3277.21	3139.4	3415.03
1998	Female	China	3453.75	3312.21	3595.3
1999	Female	China	3672.93	3526.81	3819.05
2000	Female	China	3945.59	3793.84	4097.34
2001	Female	China	4301.49	4142.51	4460.47
2002	Female	China	4772.6	4604.66	4940.54
2003	Female	China	5324.97	5146.89	5503.04
2004	Female	China	5813.26	5626.29	6000.22
2005	Female	China	6066.74	5876.05	6257.43
2006	Female	China	6107.11	5916.46	6297.76
2007	Female	China	6070.22	5880.63	6259.82
2008	Female	China	6027.83	5839.52	6216.13
2009	Female	China	5966.39	5779.68	6153.11
2010	Female	China	5863.41	5678.91	6047.92
2011	Female	China	5708.23	5526.94	5889.52
2012	Female	China	5531.29	5353.64	5708.94
2013	Female	China	5396.39	5221.59	5571.19
2014	Female	China	5314.01	5141.17	5486.84
2015	Female	China	5287.71	5115.81	5459.61
2016	Female	China	5291.34	5119.8	5462.88
2017	Female	China	5265.37	5094.72	5436.03
2018	Female	China	5205.56	5036.3	5374.81
2019	Female	China	5114.62	4947.1	5282.13
2020	Female	China	5009.74	4844.46	5175.02
2021	Female	China	4886.26	4713.01	5059.51
2022	Female	China	4813.13	4489.47	5136.79
2023	Female	China	4692.94	4142.04	5243.83
2024	Female	China	4572.11	3747.52	5396.69
2025	Female	China	4450.56	3323.97	5577.15
2026	Female	China	4328.64	2881.55	5775.74
2027	Female	China	4207.1	2427.4	5986.8
2028	Female	China	4085.97	1966.99	6204.96
2029	Female	China	3965.33	1504.73	6425.92
2030	Female	China	3845.29	1044.34	6646.23
1990	Male	Global	25766	25318.8	26213.2
1991	Male	Global	26068.8	25663.2	26474.4
1992	Male	Global	26422.7	26018.3	26827.1
1993	Male	Global	26814.2	26407.6	27220.8
1994	Male	Global	27193.8	26785.4	27602.3
1995	Male	Global	27470.4	27060.7	27880
1996	Male	Global	27805.1	27393.3	28216.8
1997	Male	Global	28117.2	27703.5	28530.9
1998	Male	Global	28482.6	28066.4	28898.8
1999	Male	Global	28911.6	28492.3	29330.9
2000	Male	Global	29434.2	29010.9	29857.4
2001	Male	Global	30157.9	29729.3	30586.6
2002	Male	Global	31079.3	30644	31514.5
2003	Male	Global	32165.7	31722.4	32608.9
2004	Male	Global	33202	32750.8	33653.2
2005	Male	Global	33948.8	33492.5	34405.1
2006	Male	Global	34427.6	33968.6	34886.6
2007	Male	Global	34832	34370.6	35293.4
2008	Male	Global	35123.9	34660.9	35586.9
2009	Male	Global	35313.5	34849.7	35777.3
2010	Male	Global	35552	35087	36017.1
2011	Male	Global	35730.3	35264.5	36196
2012	Male	Global	36015.8	35548.6	36483.1
2013	Male	Global	36385.6	35916.3	36854.9
2014	Male	Global	36877.1	36404.9	37349.3
2015	Male	Global	37379	36903.8	37854.3
2016	Male	Global	37829.1	37351.2	38307
2017	Male	Global	38229.9	37749.6	38710.1
2018	Male	Global	38557.5	38075	39040
2019	Male	Global	38757	38273.3	39240.7
2020	Male	Global	38865.1	38380	39350.1
2021	Male	Global	38960.4	38437.3	39483.5
2022	Male	Global	39437.3	38484.2	40390.4
2023	Male	Global	39544.9	38025.4	41064.4
2024	Male	Global	39641.5	37405.4	41877.7
2025	Male	Global	39726.5	36659.3	42793.7
2026	Male	Global	39802.8	35807.1	43798.5
2027	Male	Global	39872.5	34860.5	44884.5
2028	Male	Global	39935.5	33828.1	46042.9
2029	Male	Global	39990.5	32715	47265.9
2030	Male	Global	40037.8	31526.4	48549.2
1990	Female	Global	17022.5	16673.5	17371.5
1991	Female	Global	17237.4	16919.6	17555.2
1992	Female	Global	17528.7	17210.4	17847
1993	Female	Global	17839.2	17518.3	18160.1
1994	Female	Global	18110.1	17787.2	18433
1995	Female	Global	18354.6	18029.8	18679.4
1996	Female	Global	18571.7	18245.1	18898.4
1997	Female	Global	18752.8	18424.6	19080.9
1998	Female	Global	18946.1	18616.4	19275.9
1999	Female	Global	19150.1	18818.6	19481.6
2000	Female	Global	19420	19086	19754.1
2001	Female	Global	19802.4	19464.9	20140
2002	Female	Global	20355.5	20013.2	20697.9
2003	Female	Global	21025.6	20677.5	21373.8
2004	Female	Global	21700.6	21346.1	22055
2005	Female	Global	22174.7	21816.2	22533.3
2006	Female	Global	22419.2	22059	22779.3
2007	Female	Global	22583.9	22222.7	22945.2
2008	Female	Global	22689.6	22327.7	23051.5
2009	Female	Global	22699.3	22337.7	23060.9
2010	Female	Global	22715.2	22353.7	23076.7
2011	Female	Global	22671.5	22310.7	23032.4
2012	Female	Global	22678.6	22318	23039.2
2013	Female	Global	22830.7	22469.1	23192.3
2014	Female	Global	23102.4	22738.8	23466
2015	Female	Global	23418.4	23052.4	23784.5
2016	Female	Global	23781.8	23412.9	24150.7
2017	Female	Global	24072	23700.8	24443.2
2018	Female	Global	24249.8	23877.1	24622.6
2019	Female	Global	24347.3	23973.8	24720.8
2020	Female	Global	24370.1	23995.9	24744.4
2021	Female	Global	24392	23988.1	24796
2022	Female	Global	24656.2	23953.6	25358.8
2023	Female	Global	24669.6	23553.9	25785.3
2024	Female	Global	24668.7	23031.1	26306.2
2025	Female	Global	24652.8	22412.5	26893.1
2026	Female	Global	24623.9	21713.8	27534
2027	Female	Global	24584	20945.3	28222.7
2028	Female	Global	24533.1	20114.7	28951.6
2029	Female	Global	24470.1	19226.6	29713.5
2030	Female	Global	24394.7	18285.9	30503.4

## Sheet: BAPC for incidence rates
Bayesian age-period-cohort model for incidence rates
year	sex	location	val	0.025Q	0.975Q
1990	Female	China	0.544297	0.525884	0.562711
1991	Female	China	0.537715	0.524134	0.551295
1992	Female	China	0.538516	0.52523	0.551802
1993	Female	China	0.550235	0.536963	0.563506
1994	Female	China	0.571494	0.558091	0.584898
1995	Female	China	0.595268	0.581623	0.608913
1996	Female	China	0.621629	0.607692	0.635566
1997	Female	China	0.65051	0.636253	0.664768
1998	Female	China	0.686476	0.671794	0.701159
1999	Female	China	0.729877	0.714679	0.745074
2000	Female	China	0.781522	0.765708	0.797336
2001	Female	China	0.846789	0.830181	0.863398
2002	Female	China	0.932912	0.915332	0.950492
2003	Female	China	1.03624	1.01753	1.05496
2004	Female	China	1.1365	1.11665	1.15635
2005	Female	China	1.20363	1.18317	1.22408
2006	Female	China	1.23429	1.21369	1.25489
2007	Female	China	1.24589	1.2253	1.26648
2008	Female	China	1.25338	1.23291	1.27385
2009	Female	China	1.2553	1.23498	1.27563
2010	Female	China	1.24449	1.22441	1.26458
2011	Female	China	1.21971	1.20006	1.23936
2012	Female	China	1.18736	1.16823	1.20648
2013	Female	China	1.16372	1.14501	1.18243
2014	Female	China	1.14878	1.13041	1.16715
2015	Female	China	1.14047	1.12236	1.15858
2016	Female	China	1.13735	1.11946	1.15525
2017	Female	China	1.13534	1.11763	1.15306
2018	Female	China	1.12953	1.11199	1.14706
2019	Female	China	1.11418	1.09684	1.13152
2020	Female	China	1.09158	1.07457	1.10859
2021	Female	China	1.06346	1.04362	1.0833
2022	Female	China	1.03977	0.983886	1.09566
2023	Female	China	1.01393	0.912501	1.11537
2024	Female	China	0.988377	0.83392	1.14283
2025	Female	China	0.963105	0.750646	1.17556
2026	Female	China	0.938214	0.664209	1.21222
2027	Female	China	0.913852	0.575699	1.25201
2028	Female	China	0.88999	0.485964	1.29402
2029	Female	China	0.8666	0.395676	1.33752
2030	Female	China	0.843694	0.305387	1.382
1990	Male	China	0.752905	0.729952	0.775858
1991	Male	China	0.742959	0.725509	0.760408
1992	Male	China	0.740931	0.724102	0.757761
1993	Male	China	0.751384	0.734784	0.767984
1994	Male	China	0.773886	0.757319	0.790453
1995	Male	China	0.801793	0.785083	0.818504
1996	Male	China	0.834727	0.817766	0.851689
1997	Male	China	0.873119	0.85583	0.890408
1998	Male	China	0.92107	0.90332	0.938821
1999	Male	China	0.983849	0.965448	1.00225
2000	Male	China	1.06927	1.04997	1.08858
2001	Male	China	1.17846	1.15802	1.19889
2002	Male	China	1.30985	1.2881	1.33159
2003	Male	China	1.45594	1.43277	1.47911
2004	Male	China	1.59519	1.57074	1.61964
2005	Male	China	1.70433	1.67898	1.72968
2006	Male	China	1.77946	1.7536	1.80532
2007	Male	China	1.82475	1.79869	1.85082
2008	Male	China	1.84995	1.82387	1.87602
2009	Male	China	1.85962	1.83369	1.88556
2010	Male	China	1.86097	1.83522	1.88673
2011	Male	China	1.85253	1.82705	1.878
2012	Male	China	1.84975	1.8245	1.87501
2013	Male	China	1.84791	1.82288	1.87293
2014	Male	China	1.84635	1.82158	1.87113
2015	Male	China	1.84472	1.82016	1.86928
2016	Male	China	1.83965	1.81534	1.86396
2017	Male	China	1.83158	1.80754	1.85563
2018	Male	China	1.81923	1.79543	1.84303
2019	Male	China	1.80379	1.78015	1.82743
2020	Male	China	1.7869	1.76351	1.81028
2021	Male	China	1.76309	1.73629	1.78988
2022	Male	China	1.75011	1.6676	1.83262
2023	Male	China	1.72856	1.57809	1.87903
2024	Male	China	1.70667	1.47509	1.93825
2025	Male	China	1.6845	1.36212	2.00689
2026	Male	China	1.66213	1.24119	2.08306
2027	Male	China	1.63969	1.11376	2.16562
2028	Male	China	1.61713	0.98094	2.25331
2029	Male	China	1.59446	0.843722	2.3452
2030	Male	China	1.57179	0.702951	2.44063
1990	Female	Global	0.806033	0.796025	0.816041
1991	Female	Global	0.806027	0.797999	0.814054
1992	Female	Global	0.811242	0.80334	0.819145
1993	Female	Global	0.816926	0.809057	0.824796
1994	Female	Global	0.820461	0.81265	0.828272
1995	Female	Global	0.822965	0.815197	0.830733
1996	Female	Global	0.824588	0.816856	0.83232
1997	Female	Global	0.823677	0.815996	0.831359
1998	Female	Global	0.823302	0.815666	0.830937
1999	Female	Global	0.824415	0.816812	0.832018
2000	Female	Global	0.826276	0.818701	0.833852
2001	Female	Global	0.832372	0.824796	0.839948
2002	Female	Global	0.844596	0.836993	0.852199
2003	Female	Global	0.86242	0.85476	0.870079
2004	Female	Global	0.883413	0.875659	0.891167
2005	Female	Global	0.898539	0.890732	0.906345
2006	Female	Global	0.904627	0.896836	0.912418
2007	Female	Global	0.906766	0.899007	0.914525
2008	Female	Global	0.906201	0.898494	0.913908
2009	Female	Global	0.900913	0.893285	0.90854
2010	Female	Global	0.894999	0.887444	0.902553
2011	Female	Global	0.885176	0.877721	0.89263
2012	Female	Global	0.876734	0.86937	0.884098
2013	Female	Global	0.875707	0.868395	0.883018
2014	Female	Global	0.879099	0.871815	0.886383
2015	Female	Global	0.883214	0.87595	0.890478
2016	Female	Global	0.889072	0.88182	0.896323
2017	Female	Global	0.892707	0.885477	0.899937
2018	Female	Global	0.893166	0.885958	0.900374
2019	Female	Global	0.88996	0.88279	0.89713
2020	Female	Global	0.88117	0.874061	0.888279
2021	Female	Global	0.871765	0.863503	0.880027
2022	Female	Global	0.861847	0.840499	0.883194
2023	Female	Global	0.8521	0.816101	0.8881
2024	Female	Global	0.84213	0.788555	0.895705
2025	Female	Global	0.831897	0.758638	0.905157
2026	Female	Global	0.821495	0.726873	0.916118
2027	Female	Global	0.811029	0.69364	0.928418
2028	Female	Global	0.800521	0.659222	0.941819
2029	Female	Global	0.789912	0.623776	0.956048
2030	Female	Global	0.779173	0.587451	0.970896
1990	Male	Global	1.15163	1.13906	1.1642
1991	Male	Global	1.1514	1.14136	1.16144
1992	Male	Global	1.15431	1.1445	1.16413
1993	Male	Global	1.15864	1.14891	1.16836
1994	Male	Global	1.16264	1.15301	1.17227
1995	Male	Global	1.16233	1.1528	1.17186
1996	Male	Global	1.16445	1.15498	1.17392
1997	Male	Global	1.16545	1.15604	1.17486
1998	Male	Global	1.16792	1.15857	1.17728
1999	Male	Global	1.1732	1.16387	1.18252
2000	Male	Global	1.18095	1.17164	1.19026
2001	Male	Global	1.19712	1.18778	1.20647
2002	Male	Global	1.21987	1.21048	1.22926
2003	Male	Global	1.25119	1.24171	1.26068
2004	Male	Global	1.28385	1.27425	1.29345
2005	Male	Global	1.30751	1.29785	1.31717
2006	Male	Global	1.3217	1.31204	1.33136
2007	Male	Global	1.33285	1.3232	1.3425
2008	Male	Global	1.33733	1.32773	1.34694
2009	Male	Global	1.33611	1.32658	1.34564
2010	Male	Global	1.33755	1.32807	1.34703
2011	Male	Global	1.33576	1.32635	1.34517
2012	Male	Global	1.33792	1.32857	1.34728
2013	Male	Global	1.34332	1.33401	1.35264
2014	Male	Global	1.35346	1.34416	1.36276
2015	Male	Global	1.36309	1.35381	1.37238
2016	Male	Global	1.36962	1.36036	1.37887
2017	Male	Global	1.37736	1.36813	1.38659
2018	Male	Global	1.38398	1.37475	1.39321
2019	Male	Global	1.38449	1.37529	1.3937
2020	Male	Global	1.37732	1.36818	1.38647
2021	Male	Global	1.36894	1.3583	1.37958
2022	Male	Global	1.36135	1.333	1.38969
2023	Male	Global	1.35343	1.30502	1.40184
2024	Male	Global	1.34552	1.2728	1.41824
2025	Male	Global	1.33758	1.23734	1.43782
2026	Male	Global	1.32973	1.19925	1.46022
2027	Male	Global	1.32206	1.15892	1.4852
2028	Male	Global	1.3145	1.11658	1.51242
2029	Male	Global	1.30695	1.07238	1.54153
2030	Male	Global	1.29941	1.02647	1.57235

## Sheet: BAPC for incidence cases
Bayesian age-period-cohort model for incidence cases
year	sex	location	val	0.025Q	0.975Q
1990	Male	China	4568.92	4376.69	4761.15
1991	Male	China	4575.41	4404.75	4746.06
1992	Male	China	4617.67	4448.14	4787.2
1993	Male	China	4727.83	4557.32	4898.33
1994	Male	China	4906.7	4733.84	5079.56
1995	Male	China	5114.05	4937.97	5290.14
1996	Male	China	5348.47	5168.59	5528.35
1997	Male	China	5614.28	5430.09	5798.47
1998	Male	China	5940.03	5750.5	6129.56
1999	Male	China	6362.54	6166.07	6559.01
2000	Male	China	6935.91	6730.19	7141.64
2001	Male	China	7672.34	7455.15	7889.53
2002	Male	China	8563.69	8333.23	8794.16
2003	Male	China	9561.36	9316.66	9806.06
2004	Male	China	10524.5	10266.7	10782.3
2005	Male	China	11301.2	11033.5	11568.9
2006	Male	China	11866.9	11592.4	12141.3
2007	Male	China	12245.9	11967.3	12524.6
2008	Male	China	12495.4	12214.3	12776.5
2009	Male	China	12638.9	12356.7	12921.1
2010	Male	China	12716.3	12433.8	12998.8
2011	Male	China	12717.3	12435.4	12999.1
2012	Male	China	12762.5	12480.8	13044.3
2013	Male	China	12824.2	12542.4	13106
2014	Male	China	12894.1	12612.2	13176.1
2015	Male	China	12974.3	12692	13256.6
2016	Male	China	13041.9	12759.4	13324.4
2017	Male	China	13087.4	12804.9	13369.9
2018	Male	China	13089.1	12806.9	13371.2
2019	Male	China	13049.8	12768.1	13331.6
2020	Male	China	12978.3	12697.8	13258.8
2021	Male	China	12837.1	12541.5	13132.7
2022	Male	China	12751	12110.4	13391.6
2023	Male	China	12598.8	11480.2	13717.3
2024	Male	China	12438	10736.2	14139.8
2025	Male	China	12268.7	9910.71	14626.7
2026	Male	China	12091.7	9021.89	15161.5
2027	Male	China	11909.4	8083.44	15735.3
2028	Male	China	11721.6	7105.35	16337.8
2029	Male	China	11528.7	6096.43	16961
2030	Male	China	11331.4	5064.25	17598.5
1990	Female	China	3100.42	2949.05	3251.78
1991	Female	China	3102.47	2968.1	3236.85
1992	Female	China	3139.62	3005.23	3274.01
1993	Female	China	3235.55	3099.46	3371.64
1994	Female	China	3384.81	3245.87	3523.75
1995	Female	China	3547.32	3405.06	3689.58
1996	Female	China	3724.23	3578.36	3870.1
1997	Female	China	3915.92	3766.23	4065.62
1998	Female	China	4151.13	3996.77	4305.5
1999	Female	China	4433.68	4273.82	4593.53
2000	Female	China	4770.64	4604.38	4936.91
2001	Female	China	5197.61	5023.37	5371.85
2002	Female	China	5760.73	5576.57	5944.88
2003	Female	China	6439.24	6243.64	6634.83
2004	Female	China	7108.37	6901.68	7315.05
2005	Female	China	7580.04	7366.22	7793.85
2006	Female	China	7830.91	7613.74	8048.08
2007	Female	China	7966.72	7747.79	8185.65
2008	Female	China	8077.73	7857.65	8297.82
2009	Female	China	8150.87	7930.12	8371.61
2010	Female	China	8134.29	7914.11	8354.47
2011	Female	China	8018.15	7800.23	8236.08
2012	Female	China	7851.2	7636.35	8066.05
2013	Female	China	7743.03	7530.32	7955.74
2014	Female	China	7691.78	7480.42	7903.15
2015	Female	China	7687.23	7476.46	7898
2016	Female	China	7721.56	7510.78	7932.34
2017	Female	China	7761.46	7550.55	7972.37
2018	Female	China	7767.59	7556.92	7978.27
2019	Female	China	7697.9	7488.3	7907.49
2020	Female	China	7566.62	7359.34	7773.9
2021	Female	China	7387.23	7169.59	7604.88
2022	Female	China	7293.39	6867.15	7719.64
2023	Female	China	7122.2	6390.76	7853.64
2024	Female	China	6949.45	5851.22	8047.68
2025	Female	China	6774.98	5271.75	8278.21
2026	Female	China	6599.74	4665.73	8533.75
2027	Female	China	6425.61	4042.75	8808.47
2028	Female	China	6252.58	3409.89	9095.27
2029	Female	China	6080.6	2772.77	9388.42
2030	Female	China	5909.76	2136.11	9683.4
1990	Male	Global	30929.8	30447.4	31412.3
1991	Male	Global	31416.7	30974.4	31859.1
1992	Male	Global	31976.1	31532.5	32419.7
1993	Male	Global	32560.1	32113.1	33007.1
1994	Male	Global	33115.1	32665.2	33565
1995	Male	Global	33538.1	33085.9	33990.3
1996	Male	Global	34034.5	33579.1	34489.9
1997	Male	Global	34498.5	34040.2	34956.8
1998	Male	Global	35006.7	34545.1	35468.4
1999	Male	Global	35601.7	35136.1	36067.4
2000	Male	Global	36281.1	35810.8	36751.4
2001	Male	Global	37236.3	36759.4	37713.3
2002	Male	Global	38421.4	37936.5	38906.2
2003	Male	Global	39906.3	39411.6	40401.1
2004	Male	Global	41468.1	40962.7	41973.5
2005	Male	Global	42772.2	42258.3	43286.1
2006	Male	Global	43799	43278.7	44319.3
2007	Male	Global	44752.4	44226.3	45278.6
2008	Male	Global	45507.6	44977	46038.3
2009	Male	Global	46078.4	45544.5	46612.3
2010	Male	Global	46716.5	46178.8	47254.1
2011	Male	Global	47221.9	46681.5	47762.3
2012	Male	Global	47879.9	47335.8	48424
2013	Male	Global	48669.8	48121.2	49218.3
2014	Male	Global	49641.1	49087	50195.2
2015	Male	Global	50608.7	50049	51168.3
2016	Male	Global	51470	50905.6	52034.5
2017	Male	Global	52375.8	51806.2	52945.4
2018	Male	Global	53228.3	52653.5	53803.2
2019	Male	Global	53825.8	53247.1	54404.5
2020	Male	Global	54072.6	53492.3	54652.8
2021	Male	Global	54201.7	53580.8	54822.7
2022	Male	Global	54949.9	53716.9	56182.8
2023	Male	Global	55150.7	53124.9	57176.6
2024	Male	Global	55335.2	52309.3	58361.1
2025	Male	Global	55500.8	51315.9	59685.7
2026	Male	Global	55652.2	50171.6	61132.8
2027	Male	Global	55793.6	48893.1	62694
2028	Male	Global	55922.4	47489.7	64355.2
2029	Male	Global	56035.4	45967.3	66103.6
2030	Male	Global	56131.3	44331.7	67931
1990	Female	Global	21342.8	20952.6	21732.9
1991	Female	Global	21665.5	21305.3	22025.8
1992	Female	Global	22123.1	21760.6	22485.6
1993	Female	Global	22590.1	22223.9	22956.4
1994	Female	Global	22991	22621.9	23360.1
1995	Female	Global	23361	22989.1	23733
1996	Female	Global	23711.9	23337.1	24086.8
1997	Female	Global	23993.6	23616.4	24370.7
1998	Female	Global	24291.8	23912.2	24671.3
1999	Female	Global	24635.9	24253.5	25018.4
2000	Female	Global	25008	24622.5	25393.5
2001	Female	Global	25518.2	25128.4	25908
2002	Female	Global	26231.1	25835.5	26626.8
2003	Female	Global	27137.4	26734.5	27540.3
2004	Female	Global	28166.7	27755.2	28578.2
2005	Female	Global	29032.4	28613.9	29451
2006	Female	Global	29625.5	29202.5	30048.4
2007	Female	Global	30102.3	29675.7	30528.9
2008	Female	Global	30499.8	30070.3	30929.3
2009	Female	Global	30742.3	30311.2	31173.4
2010	Female	Global	30949.7	30517.1	31382.3
2011	Female	Global	31004.5	30571.7	31437.2
2012	Female	Global	31103.6	30670.3	31536.9
2013	Female	Global	31465.3	31029.5	31901.1
2014	Female	Global	31985.3	31545.8	32424.7
2015	Female	Global	32534.4	32091	32977.7
2016	Female	Global	33150.1	32702.4	33597.8
2017	Female	Global	33681.2	33229.7	34132.6
2018	Female	Global	34083.2	33628.7	34537.7
2019	Female	Global	34330.8	33874.3	34787.3
2020	Female	Global	34334.3	33877.6	34791.1
2021	Female	Global	34277.5	33790.4	34764.5
2022	Female	Global	34550.9	33620.8	35481
2023	Female	Global	34492.3	32990.3	35994.3
2024	Female	Global	34411.2	32192	36630.4
2025	Female	Global	34305.3	31262.5	37348.1
2026	Female	Global	34178	30224.7	38131.4
2027	Female	Global	34033.9	29094.6	38973.2
2028	Female	Global	33874.1	27884.2	39864.1
2029	Female	Global	33696.3	26600.1	40792.5
2030	Female	Global	33499	25248.5	41749.5
